# Supplementary material for: Sigma-RF: prediction of the variability of spatial restraints in template-based modeling by random forest
Source: BMC Bioinformatics. 2015 Mar 21;16:94. doi: 10.1186/s12859-015-0526-z (PMC4374281; doi:10.1186/s12859-015-0526-z)
Supplement: Additional file 1 — The TM-score measures of ModellerCSA results using σ native , σ RF , and σ Modeller are shown. An excel file contains the complete list of TM-score measures, T M max,T M Emin and T M avg, of ModellerCSA results of 46 CASP9 and CASP10 benchmark targets. [file 12859_2015_526_MOESM1_ESM.xls]

## Sheet: Sheet1
	TM_max				TM_Emin				TM_average
	Native	Sigma-RF	Modeller	Diff	Native	Sigma-RF	Modeller	Diff	Native	Sigma-RF	Modeller	Diff
T0517	0.7943	0.7537	0.7474	0.0063	0.764	0.7455	0.7326	0.0129	0.6608	0.6971	0.6608	0.0363
T0523	0.771	0.733	0.7433	-0.0103	0.7387	0.7269	0.7248	0.0021	0.6615	0.7037	0.6498	0.0539
T0527	0.7668	0.7706	0.7649	0.0057	0.7652	0.7671	0.7635	0.0036	0.7655	0.7674	0.7081	0.0593
T0536	0.7432	0.6548	0.6469	0.0079	0.6656	0.6491	0.644	0.0051	0.6657	0.6496	0.6439	0.0057
T0538	0.8462	0.7268	0.7266	0.0002	0.7133	0.7116	0.7115	0.0001	0.7122	0.7074	0.7082	-0.0008
T0539	0.7602	0.7055	0.7045	0.001	0.7137	0.7044	0.7039	0.0005	0.6832	0.7027	0.6176	0.0851
T0545	0.7332	0.7416	0.7351	0.0065	0.733	0.7388	0.7333	0.0055	0.6611	0.7208	0.6573	0.0635
T0552	0.6942	0.5456	0.5483	-0.0027	0.5588	0.5417	0.5449	-0.0032	0.482	0.4725	0.4413	0.0312
T0557	0.6802	0.6726	0.6696	0.003	0.6683	0.6678	0.6549	0.0129	0.6346	0.6552	0.573	0.0822
T0559	0.7204	0.5174	0.5076	0.0098	0.5124	0.5151	0.5064	0.0087	0.51	0.5099	0.4982	0.0117
T0560	0.6823	0.6302	0.6268	0.0034	0.6621	0.621	0.6243	-0.0033	0.6611	0.6199	0.6136	0.0063
T0566	0.8113	0.8055	0.8094	-0.0039	0.8029	0.8022	0.7968	0.0054	0.631	0.673	0.6199	0.0531
T0567	0.8719	0.8427	0.8352	0.0075	0.8379	0.8294	0.8252	0.0042	0.7506	0.7536	0.7027	0.0509
T0580	0.8802	0.8708	0.866	0.0048	0.8684	0.8663	0.8649	0.0014	0.7685	0.8146	0.7546	0.06
T0586	0.9119	0.8818	0.9016	-0.0198	0.8831	0.8817	0.8796	0.0021	0.8864	0.8817	0.8808	0.0009
T0590	0.7877	0.7528	0.7584	-0.0056	0.7864	0.7514	0.7574	-0.006	0.7862	0.7513	0.7572	-0.0059
T0594	0.9033	0.9018	0.898	0.0038	0.8806	0.8799	0.8759	0.004	0.7555	0.7997	0.7627	0.037
T0598	0.6779	0.6533	0.6438	0.0095	0.6541	0.6489	0.6407	0.0082	0.609	0.6452	0.5973	0.0479
T0602	0.393	0.4235	0.3944	0.0291	0.3753	0.3568	0.356	0.0008	0.3747	0.3493	0.3533	-0.004
T0610	0.8172	0.8108	0.8071	0.0037	0.8163	0.8055	0.8053	0.0002	0.6567	0.733	0.7122	0.0208
T0615	0.7431	0.7259	0.7202	0.0057	0.7162	0.711	0.7201	-0.0091	0.6908	0.6918	0.6542	0.0376
T0622	0.48	0.5098	0.4932	0.0166	0.4587	0.4918	0.4309	0.0609	0.4498	0.4433	0.4345	0.0088
T0653	0.3795	0.3919	0.3722	0.0197	0.3789	0.3713	0.3605	0.0108	0.3789	0.365	0.3611	0.0039
T0659	0.9142	0.892	0.8951	-0.0031	0.9124	0.892	0.8937	-0.0017	0.9125	0.8913	0.8933	-0.002
T0661	0.8553	0.8512	0.8517	-0.0005	0.8481	0.8451	0.8494	-0.0043	0.8492	0.8454	0.8457	-0.0003
T0665	0.8879	0.8443	0.8586	-0.0143	0.8866	0.8423	0.8564	-0.0141	0.8868	0.8427	0.8568	-0.0141
T0667	0.8108	0.8025	0.7849	0.0176	0.8108	0.8	0.7839	0.0161	0.8095	0.7994	0.7821	0.0173
T0669	0.6752	0.6617	0.6579	0.0038	0.6507	0.6456	0.6461	-0.0005	0.6565	0.6473	0.6486	-0.0013
T0681	0.8416	0.827	0.8264	0.0006	0.8404	0.8261	0.8241	0.002	0.8393	0.8252	0.8242	0.001
T0683	0.8951	0.8877	0.8866	0.0011	0.8935	0.8877	0.8861	0.0016	0.8932	0.8869	0.8861	0.0008
T0689	0.9384	0.9355	0.9349	0.0006	0.9379	0.9354	0.9347	0.0007	0.9376	0.935	0.9347	0.0003
T0698	0.6475	0.6219	0.6193	0.0026	0.6319	0.6078	0.6056	0.0022	0.635	0.611	0.6088	0.0022
T0700	0.4765	0.481	0.4567	0.0243	0.4745	0.479	0.4542	0.0248	0.4717	0.4757	0.4544	0.0213
T0702	0.8791	0.8687	0.8666	0.0021	0.8754	0.8674	0.8628	0.0046	0.8749	0.8656	0.8621	0.0035
T0704	0.8614	0.8244	0.8204	0.004	0.8588	0.8214	0.8181	0.0033	0.8583	0.8214	0.8189	0.0025
T0712	0.9335	0.9304	0.9311	-0.0007	0.9327	0.9279	0.927	0.0009	0.9327	0.9281	0.9278	0.0003
T0723	0.8321	0.83	0.8275	0.0025	0.8292	0.8248	0.825	-0.0002	0.8307	0.8252	0.8247	0.0005
T0727	0.7724	0.7291	0.737	-0.0079	0.7492	0.7114	0.7345	-0.0231	0.7589	0.7078	0.7321	-0.0243
T0731	0.7513	0.7315	0.7351	-0.0036	0.7459	0.7284	0.7256	0.0028	0.7465	0.7288	0.7289	-0.0001
T0737	0.3056	0.3184	0.3089	0.0095	0.3045	0.3113	0.3064	0.0049	0.3005	0.3139	0.3068	0.0071
T0746	0.6335	0.6045	0.61	-0.0055	0.634	0.5976	0.6059	-0.0083	0.6333	0.5994	0.6083	-0.0089
T0749	0.9668	0.9607	0.9577	0.003	0.9667	0.96	0.9576	0.0024	0.9666	0.9602	0.9572	0.003
T0752	0.814	0.833	0.8253	0.0077	0.8127	0.8117	0.799	0.0127	0.8128	0.8147	0.8008	0.0139
T0753	0.7789	0.7752	0.774	0.0012	0.7781	0.7746	0.7735	0.0011	0.7783	0.7746	0.7734	0.0012
T0754	0.5675	0.4698	0.4918	-0.022	0.5558	0.4551	0.4854	-0.0303	0.5573	0.4583	0.4848	-0.0265
T0757	0.8729	0.8689	0.8706	-0.0017	0.8729	0.8675	0.8691	-0.0016	0.8716	0.8673	0.8692	-0.0019
Average	0.755663	0.729822	0.727143		0.733839	0.721854	0.719163		0.709772	0.707237	0.69113
No. of improved targets				32				33				34
				14				13				12
