# Supplementary material for: Sigma-RF: prediction of the variability of spatial restraints in template-based modeling by random forest
Source: BMC Bioinformatics. 2015 Mar 21;16:94. doi: 10.1186/s12859-015-0526-z (PMC4374281; doi:10.1186/s12859-015-0526-z)
Supplement: Additional file 2 — The lDDT-score measures of ModellerCSA results using σ native , σ RF , and σ Modeller are shown. An excel file contains the complete list of TM-score measures, l D D T max,l D D T Emin and l D D T avg, of ModellerCSA results of 46 CASP9 and CASP10 benchmark targets. [file 12859_2015_526_MOESM2_ESM.xls]

## Sheet: Sheet1
	lDDT_max				lDDT_Emin				lDDT_average
	Native	Sigma-RF	Modeller	Diff	Native	Sigma-RF	Modeller	Diff	Native	Sigma-RF	Modeller	Diff
T0517	0.6777	0.6582	0.6596	-0.0014	0.6732	0.6575	0.6506	-0.0014	0.6466	0.6328	0.6294	0.0034
T0523	0.686	0.6774	0.6608	0.0166	0.6718	0.662	0.656	0.0166	0.6662	0.6573	0.6362	0.0211
T0527	0.6678	0.6586	0.6655	-0.0069	0.6666	0.6572	0.6613	-0.0069	0.6662	0.6567	0.6519	0.0048
T0536	0.6976	0.6823	0.661	0.0213	0.6705	0.6788	0.6606	0.0213	0.6713	0.6763	0.6601	0.0162
T0538	0.8037	0.7588	0.7587	0.0001	0.7572	0.7563	0.7557	0.0001	0.7523	0.7466	0.7469	-0.0003
T0539	0.7343	0.7189	0.7157	0.0032	0.7212	0.7148	0.7149	0.0032	0.7148	0.7143	0.7019	0.0124
T0545	0.5812	0.59	0.5852	0.0048	0.5771	0.5839	0.5799	0.0048	0.572	0.5748	0.5703	0.0045
T0552	0.5513	0.4741	0.4844	-0.0103	0.4662	0.4513	0.4637	-0.0103	0.4764	0.4412	0.4521	-0.0109
T0557	0.5964	0.5864	0.5894	-0.003	0.5816	0.5782	0.5839	-0.003	0.5844	0.5728	0.5606	0.0122
T0559	0.6578	0.5835	0.5814	0.0021	0.584	0.5767	0.5796	0.0021	0.5829	0.5713	0.5738	-0.0025
T0560	0.652	0.6254	0.6145	0.0109	0.6389	0.6083	0.6062	0.0109	0.6389	0.6098	0.6004	0.0094
T0566	0.6828	0.6803	0.6742	0.0061	0.6795	0.6798	0.6722	0.0061	0.6645	0.6664	0.645	0.0214
T0567	0.7216	0.7171	0.7094	0.0077	0.7057	0.7104	0.707	0.0077	0.7016	0.6914	0.6777	0.0137
T0580	0.7538	0.7485	0.7525	-0.004	0.7377	0.7376	0.7391	-0.004	0.7222	0.7197	0.7097	0.01
T0586	0.8181	0.7972	0.8153	-0.0181	0.7983	0.7956	0.7986	-0.0181	0.7982	0.7904	0.8003	-0.0099
T0590	0.7659	0.7471	0.7522	-0.0051	0.7649	0.7459	0.7508	-0.0051	0.7642	0.7458	0.7508	-0.005
T0594	0.7559	0.7523	0.7518	0.0005	0.7469	0.7424	0.7429	0.0005	0.732	0.7279	0.7223	0.0056
T0598	0.656	0.6523	0.6506	0.0017	0.6513	0.6475	0.6478	0.0017	0.6459	0.6475	0.6407	0.0068
T0602	0.6469	0.6261	0.5954	0.0307	0.6143	0.5947	0.5887	0.0307	0.617	0.5951	0.5833	0.0118
T0610	0.6648	0.6625	0.6523	0.0102	0.6636	0.6584	0.6481	0.0102	0.6511	0.6445	0.6312	0.0133
T0615	0.6409	0.6259	0.6356	-0.0097	0.634	0.6183	0.6324	-0.0097	0.6258	0.6134	0.6137	-0.0003
T0622	0.5412	0.5418	0.539	0.0028	0.5383	0.527	0.5062	0.0028	0.527	0.5188	0.5103	0.0085
T0653	0.4548	0.44	0.4276	0.0124	0.4501	0.4398	0.4259	0.0124	0.4532	0.432	0.4248	0.0072
T0659	0.8013	0.7682	0.7678	0.0004	0.8004	0.7674	0.7651	0.0004	0.7992	0.7671	0.7649	0.0022
T0661	0.6314	0.6294	0.6276	0.0018	0.628	0.627	0.626	0.0018	0.6286	0.6267	0.6234	0.0033
T0665	0.7918	0.5761	0.6077	-0.0316	0.7892	0.5696	0.6044	-0.0316	0.7898	0.5709	0.6059	-0.035
T0667	0.628	0.5949	0.5889	0.006	0.6278	0.5918	0.5883	0.006	0.6252	0.59	0.5869	0.0031
T0669	0.5673	0.5485	0.5495	-0.001	0.5536	0.5401	0.5387	-0.001	0.553	0.5368	0.5377	-0.0009
T0681	0.6949	0.6781	0.6828	-0.0047	0.694	0.6771	0.6813	-0.0047	0.6934	0.6764	0.6817	-0.0053
T0683	0.6233	0.6082	0.6055	0.0027	0.6209	0.6075	0.605	0.0027	0.6211	0.6076	0.6048	0.0028
T0689	0.8041	0.795	0.7915	0.0035	0.8001	0.795	0.791	0.0035	0.8005	0.7941	0.7907	0.0034
T0698	0.5172	0.5014	0.4996	0.0018	0.5123	0.498	0.4981	0.0018	0.5128	0.4961	0.4958	0.0003
T0700	0.5989	0.593	0.5869	0.0061	0.5988	0.5911	0.5829	0.0061	0.594	0.5847	0.5834	0.0013
T0702	0.7271	0.7115	0.7164	-0.0049	0.7212	0.7035	0.7106	-0.0049	0.7237	0.7049	0.7108	-0.0059
T0704	0.6941	0.6493	0.647	0.0023	0.6909	0.6449	0.6445	0.0023	0.6919	0.6452	0.6443	0.0009
T0712	0.8509	0.8466	0.834	0.0126	0.848	0.8437	0.8328	0.0126	0.8481	0.8439	0.8328	0.0111
T0723	0.6585	0.6563	0.6467	0.0096	0.6555	0.6513	0.6444	0.0096	0.6567	0.6514	0.6437	0.0077
T0727	0.6249	0.5036	0.5242	-0.0206	0.6191	0.4861	0.5233	-0.0206	0.619	0.4913	0.5203	-0.029
T0731	0.7122	0.7029	0.706	-0.0031	0.7046	0.7007	0.7016	-0.0031	0.7067	0.701	0.702	-0.001
T0737	0.311	0.308	0.289	0.019	0.3071	0.3066	0.2879	0.019	0.3073	0.3046	0.2881	0.0165
T0746	0.4454	0.4046	0.4158	-0.0112	0.4444	0.4035	0.4146	-0.0112	0.4434	0.4033	0.4149	-0.0116
T0749	0.8424	0.8344	0.8302	0.0042	0.8422	0.8342	0.8293	0.0042	0.8417	0.8337	0.8294	0.0043
T0752	0.6582	0.6624	0.6582	0.0042	0.6572	0.6546	0.6445	0.0042	0.6574	0.6555	0.6449	0.0106
T0753	0.6368	0.6396	0.6356	0.004	0.6295	0.627	0.6344	0.004	0.6311	0.6331	0.6332	-0.0001
T0754	0.5216	0.3999	0.422	-0.0221	0.4999	0.3776	0.413	-0.0221	0.5073	0.3852	0.4124	-0.0272
T0757	0.664	0.6617	0.6646	-0.0029	0.6596	0.6591	0.6635	-0.0029	0.661	0.6591	0.6622	-0.0031
Average	0.66117	0.636485	0.635426	0.0010587	0.649939	0.629996	0.630376	0.00124681	0.647557	0.626291	0.624078	0.00124681
				29				29				30
				17				17				16
