# Supplementary material for: Sigma-RF: prediction of the variability of spatial restraints in template-based modeling by random forest
Source: BMC Bioinformatics. 2015 Mar 21;16:94. doi: 10.1186/s12859-015-0526-z (PMC4374281; doi:10.1186/s12859-015-0526-z)
Supplement: Additional file 3 — The TM-score measures of Modeller results using σ native , σ RF , and σ Modeller are shown. An excel file contains the complete list of TM-score measures, T M max, T M Emin and T M avg, of Modeller results of 46 CASP9 and CASP10 benchmark targets. [file 12859_2015_526_MOESM3_ESM.xls]

## Sheet: Sheet1
	TM_max				TM_emin				TM_avg
Targets	Native	new	old	diff	Native	new	old	diff	Native	new	old	diff
T0517	0.7793	0.7403	0.741	-0.0007	0.7548	0.7387	0.7187	0.02	0.759	0.7218	0.7234	-0.0064
T0523	0.765	0.7405	0.736	0.0045	0.7477	0.7251	0.731	-0.0059	0.7426	0.7259	0.7263	0.0052
T0527	0.7904	0.786	0.7812	0.0048	0.7832	0.7693	0.7535	0.0158	0.7779	0.76	0.7642	0.0056
T0536	0.708	0.7197	0.6648	0.0549	0.6708	0.636	0.6312	0.0048	0.6736	0.6403	0.6402	-0.0028
T0538	0.7465	0.7357	0.733	0.0027	0.7291	0.7184	0.7155	0.0029	0.7231	0.7178	0.7165	-0.002
T0539	0.7671	0.7218	0.7167	0.0051	0.7165	0.7168	0.7027	0.0141	0.7247	0.707	0.707	0.0122
T0545	0.7781	0.748	0.7431	0.0049	0.7498	0.7453	0.7405	0.0048	0.7594	0.7379	0.7342	-0.0006
T0552	0.5851	0.5567	0.5559	0.0008	0.5624	0.5402	0.5484	-0.0082	0.5601	0.5182	0.5423	0.022
T0557	0.7234	0.6842	0.6664	0.0178	0.6875	0.6494	0.6572	-0.0078	0.6931	0.6453	0.6496	-0.0011
T0559	0.5532	0.5591	0.5315	0.0276	0.5424	0.5129	0.5158	-0.0029	0.5314	0.5189	0.5142	0.0092
T0560	0.6926	0.6544	0.6499	0.0045	0.6686	0.6144	0.6376	-0.0232	0.669	0.6155	0.6249	-0.0259
T0566	0.8477	0.8146	0.8364	-0.0218	0.8326	0.8007	0.8088	-0.0081	0.8325	0.7979	0.8099	0.0052
T0567	0.8673	0.8428	0.8414	0.0014	0.8498	0.8391	0.8296	0.0095	0.8517	0.8339	0.8336	0.0091
T0580	0.8894	0.8712	0.8706	0.0006	0.8754	0.8516	0.8596	-0.008	0.8744	0.8511	0.8539	-0.0045
T0586	0.8973	0.8917	0.8843	0.0074	0.883	0.8812	0.8775	0.0037	0.8827	0.8785	0.8748	0.0149
T0590	0.8226	0.7695	0.7751	-0.0056	0.8161	0.7507	0.7646	-0.0139	0.8009	0.7563	0.7624	-0.0036
T0594	0.9166	0.9116	0.9028	0.0088	0.9026	0.8778	0.8843	-0.0065	0.8992	0.8885	0.8829	0.004
T0598	0.7079	0.7006	0.6643	0.0363	0.6754	0.637	0.6433	-0.0063	0.6734	0.6478	0.6467	-0.0203
T0602	0.4079	0.4093	0.3738	0.0355	0.3756	0.3342	0.3668	-0.0326	0.3766	0.3499	0.3476	-0.0083
T0610	0.8387	0.8135	0.8108	0.0027	0.8211	0.7999	0.8058	-0.0059	0.8271	0.8014	0.8024	-0.0118
T0615	0.7271	0.7155	0.7124	0.0031	0.713	0.6983	0.7057	-0.0074	0.7101	0.7024	0.6989	-0.0022
T0622	0.5409	0.4992	0.5088	-0.0096	0.5089	0.4391	0.5052	-0.0661	0.4804	0.4532	0.486	-0.019
T0653	0.4274	0.3948	0.3741	0.0207	0.3989	0.3551	0.3654	-0.0103	0.4011	0.3602	0.3598	-0.0206
T0659	0.9359	0.8973	0.911	-0.0137	0.9209	0.8924	0.8961	-0.0037	0.9253	0.8853	0.8861	0.0156
T0661	0.8631	0.8536	0.855	-0.0014	0.8537	0.8502	0.8436	0.0066	0.8524	0.846	0.8448	0.0037
T0665	0.8962	0.885	0.8762	0.0088	0.8829	0.8704	0.8685	0.0019	0.8841	0.868	0.8681	-0.0203
T0667	0.8349	0.8012	0.7953	0.0059	0.8216	0.784	0.7769	0.0071	0.824	0.7838	0.7866	-0.0044
T0669	0.7071	0.6544	0.6587	-0.0043	0.6677	0.643	0.6508	-0.0078	0.6632	0.6381	0.6424	0.0201
T0681	0.8537	0.8342	0.8336	0.0006	0.8431	0.8131	0.8112	0.0019	0.8473	0.8252	0.8223	0.003
T0683	0.9018	0.8906	0.8912	-0.0006	0.8983	0.8826	0.8837	-0.0011	0.898	0.8854	0.8858	0.007
T0689	0.9492	0.9427	0.9374	0.0053	0.9412	0.9342	0.935	-0.0008	0.941	0.9375	0.9346	-0.0091
T0698	0.6983	0.639	0.6215	0.0175	0.6685	0.6104	0.6087	0.0017	0.6675	0.6114	0.6063	-0.0039
T0700	0.5235	0.5177	0.4692	0.0485	0.4787	0.4636	0.4277	0.0359	0.4765	0.4653	0.4441	0.0018
T0702	0.9193	0.8915	0.8859	0.0056	0.8788	0.8806	0.8416	0.039	0.8765	0.8697	0.8465	0.0135
T0704	0.8667	0.8423	0.8185	0.0238	0.8667	0.8406	0.8091	0.0315	0.8468	0.8288	0.8067	-0.0025
T0712	0.9368	0.9316	0.9307	0.0009	0.9268	0.921	0.9188	0.0022	0.9304	0.9242	0.9247	0.0004
T0723	0.8433	0.8346	0.8338	0.0008	0.8365	0.8274	0.8241	0.0033	0.8337	0.827	0.8267	-0.0003
T0727	0.8083	0.7778	0.7624	0.0154	0.769	0.7179	0.7549	-0.037	0.7656	0.7385	0.7372	-0.0028
T0731	0.7858	0.7372	0.7471	-0.0099	0.7588	0.7307	0.7301	0.0006	0.7564	0.7272	0.7284	0.0045
T0737	0.3366	0.3216	0.31	0.0116	0.3081	0.2891	0.2989	-0.0098	0.3101	0.2907	0.2991	0.0042
T0746	0.6498	0.6017	0.6011	0.0006	0.637	0.5551	0.5924	-0.0373	0.6374	0.58	0.5893	-0.0252
T0749	0.9723	0.9624	0.9587	0.0037	0.967	0.961	0.9572	0.0038	0.9686	0.9593	0.9573	0.0122
T0752	0.8414	0.8199	0.8149	0.005	0.8197	0.8074	0.8083	-0.0009	0.8238	0.8032	0.7993	-0.0087
T0753	0.8082	0.7871	0.781	0.0061	0.7965	0.7784	0.7753	0.0031	0.7976	0.7776	0.7763	0.0061
T0754	0.5546	0.5274	0.5646	-0.0372	0.5325	0.5026	0.5147	-0.0121	0.533	0.4945	0.5057	-0.0008
T0757	0.8839	0.8741	0.8725	0.0016	0.877	0.8676	0.868	-0.0004	0.8777	0.868	0.8695	0.0022
	0.764135	0.741426	0.734883	0.00654348	0.74383	0.718576	0.720963	-0.00238696	0.742628	0.718791	0.719337	-0.0005
				36				21				22
				10				25				24
