# Supplementary material for: Sigma-RF: prediction of the variability of spatial restraints in template-based modeling by random forest
Source: BMC Bioinformatics. 2015 Mar 21;16:94. doi: 10.1186/s12859-015-0526-z (PMC4374281; doi:10.1186/s12859-015-0526-z)
Supplement: Additional file 4 — The lDDT-score measures of Modeller results using σ native , σ RF , and σ Modeller are shown. An excel file contains the complete list of TM-score measures, l D D T max,l D D T Emin and l D D T avg, of Modeller results of 46 CASP9 and CASP10 benchmark targets. [file 12859_2015_526_MOESM4_ESM.xls]

## Sheet: Sheet1
	lDDT_max				lDDT_Emin				lDDT_avg
Targets	Native	new	old	diff	Native	new	old	diff	Native	new	old	diff
T0517	0.6254	0.5827	0.5871	-0.0044	0.5999	0.573	0.5794	-0.0064	0.6025	0.5709	0.5735	-0.0026
T0523	0.6257	0.5965	0.5943	0.0022	0.6091	0.5937	0.5885	0.0052	0.598	0.5809	0.5774	0.0035
T0527	0.6281	0.6117	0.6128	-0.0011	0.6092	0.5941	0.5885	0.0056	0.6088	0.5941	0.5962	-0.0021
T0536	0.6238	0.6208	0.5963	0.0245	0.5945	0.5763	0.5791	-0.0028	0.6027	0.5801	0.5819	-0.0018
T0538	0.7039	0.6827	0.6863	-0.0036	0.6939	0.6728	0.6748	-0.002	0.6824	0.6703	0.6686	0.0017
T0539	0.6938	0.6699	0.6666	0.0033	0.6626	0.6615	0.6493	0.0122	0.6677	0.651	0.6485	0.0025
T0545	0.5603	0.5367	0.5386	-0.0019	0.5333	0.5276	0.5282	-0.0006	0.5425	0.5244	0.5256	-0.0012
T0552	0.4225	0.4026	0.397	0.0056	0.399	0.4026	0.3806	0.022	0.4053	0.3829	0.3854	-0.0025
T0557	0.5488	0.5168	0.5116	0.0052	0.5269	0.4946	0.4957	-0.0011	0.5304	0.4959	0.5003	-0.0044
T0559	0.5332	0.5301	0.516	0.0141	0.5147	0.5081	0.4989	0.0092	0.515	0.5028	0.5008	0.002
T0560	0.6163	0.5737	0.5747	-0.001	0.5897	0.5361	0.562	-0.0259	0.5895	0.5426	0.5494	-0.0068
T0566	0.6746	0.6338	0.6363	-0.0025	0.6474	0.6243	0.6191	0.0052	0.6468	0.6179	0.6174	0.0005
T0567	0.689	0.6764	0.6659	0.0105	0.6738	0.6628	0.6537	0.0091	0.6741	0.6588	0.656	0.0028
T0580	0.6879	0.6664	0.6741	-0.0077	0.6681	0.6481	0.6526	-0.0045	0.6659	0.6421	0.6466	-0.0045
T0586	0.7522	0.7269	0.7272	-0.0003	0.7188	0.7162	0.7013	0.0149	0.7209	0.7097	0.7011	0.0086
T0590	0.7433	0.6935	0.6973	-0.0038	0.7377	0.6803	0.6839	-0.0036	0.7125	0.6781	0.6828	-0.0047
T0594	0.7314	0.7126	0.706	0.0066	0.7132	0.6973	0.6933	0.004	0.7155	0.7009	0.6951	0.0058
T0598	0.5946	0.5537	0.5673	-0.0136	0.5815	0.5398	0.5601	-0.0203	0.5718	0.535	0.5502	-0.0152
T0602	0.5487	0.5354	0.5136	0.0218	0.5264	0.4981	0.5064	-0.0083	0.5279	0.5147	0.4992	0.0155
T0610	0.6269	0.5869	0.5867	0.0002	0.5966	0.572	0.5838	-0.0118	0.6005	0.5751	0.5745	0.0006
T0615	0.5692	0.5562	0.551	0.0052	0.5564	0.5392	0.5414	-0.0022	0.5535	0.5408	0.5351	0.0057
T0622	0.4565	0.4389	0.4373	0.0016	0.4466	0.4159	0.4349	-0.019	0.4289	0.4076	0.4194	-0.0118
T0653	0.4565	0.4093	0.4214	-0.0121	0.4508	0.3963	0.4169	-0.0206	0.4462	0.3973	0.4151	-0.0178
T0659	0.7946	0.757	0.745	0.012	0.7716	0.7485	0.7329	0.0156	0.7755	0.7357	0.7285	0.0072
T0661	0.6435	0.6284	0.6226	0.0058	0.6281	0.6227	0.619	0.0037	0.6263	0.6168	0.6143	0.0025
T0665	0.8044	0.7818	0.7745	0.0073	0.7685	0.7542	0.7745	-0.0203	0.7812	0.7627	0.7579	0.0048
T0667	0.6352	0.582	0.59	-0.008	0.6294	0.5721	0.5765	-0.0044	0.6232	0.5617	0.5752	-0.0135
T0669	0.5694	0.538	0.5386	-0.0006	0.532	0.5356	0.5155	0.0201	0.5397	0.5239	0.5215	0.0024
T0678	0.3669	0.3563	0.3451	0.0112	0.3417	0.3432	0.3408	0.0024	0.3461	0.3367	0.3334	0.0033
T0681	0.6952	0.6784	0.6692	0.0092	0.6821	0.6697	0.6667	0.003	0.6868	0.6697	0.6627	0.007
T0683	0.625	0.6091	0.6001	0.009	0.6196	0.6012	0.5942	0.007	0.6168	0.5977	0.5932	0.0045
T0689	0.7974	0.7838	0.7807	0.0031	0.7875	0.7659	0.775	-0.0091	0.7858	0.7746	0.7707	0.0039
T0698	0.5376	0.4998	0.4937	0.0061	0.5171	0.482	0.4859	-0.0039	0.5152	0.4867	0.4811	0.0056
T0700	0.6131	0.6026	0.6056	-0.003	0.6019	0.5996	0.5978	0.0018	0.5894	0.5817	0.5808	0.0009
T0702	0.7215	0.7001	0.6933	0.0068	0.7092	0.6962	0.6827	0.0135	0.7096	0.6907	0.6818	0.0089
T0704	0.6935	0.6362	0.6371	-0.0009	0.6776	0.6243	0.6268	-0.0025	0.6791	0.6264	0.6267	-0.0003
T0712	0.8486	0.8278	0.8258	0.002	0.8328	0.8189	0.8185	0.0004	0.8339	0.8199	0.8117	0.0082
T0723	0.6501	0.6411	0.638	0.0031	0.6367	0.6277	0.628	-0.0003	0.6402	0.6319	0.6258	0.0061
T0727	0.6347	0.6029	0.6055	-0.0026	0.594	0.5872	0.59	-0.0028	0.6009	0.584	0.5836	0.0004
T0731	0.727	0.7063	0.7081	-0.0018	0.7068	0.695	0.6905	0.0045	0.7081	0.6902	0.6885	0.0017
T0737	0.3284	0.2952	0.2879	0.0073	0.3183	0.2853	0.2811	0.0042	0.3158	0.2845	0.2821	0.0024
T0746	0.4443	0.398	0.4096	-0.0116	0.4417	0.3801	0.4053	-0.0252	0.4355	0.388	0.4022	-0.0142
T0749	0.8421	0.821	0.8097	0.0113	0.8337	0.8131	0.8009	0.0122	0.8359	0.8133	0.8027	0.0106
T0752	0.6718	0.645	0.6447	0.0003	0.6538	0.6299	0.6386	-0.0087	0.6522	0.6273	0.6295	-0.0022
T0753	0.6599	0.6391	0.634	0.0051	0.6462	0.6347	0.6286	0.0061	0.644	0.6293	0.6253	0.004
T0754	0.4902	0.4557	0.4832	-0.0275	0.4591	0.4376	0.4384	-0.0008	0.4628	0.4351	0.4431	-0.008
T0757	0.671	0.6605	0.6602	0.0003	0.6674	0.6518	0.6496	0.0022	0.6605	0.6497	0.6486	0.0011
Average	0.629319	0.603411	0.601438	0.00197234	0.610785	0.589515	0.590004	-0.000489362	0.610081	0.587066	0.586617	0.000448936
				28				23				30
				19				24				17
